# Supplementary material for: A Pectic Polysaccharide from Codonopsis pilosula Alleviates Inflammatory Response and Oxidative Stress of Aging Mice via Modulating Intestinal Microbiota-Related Gut–Liver Axis
Source: Antioxidants (Basel). 2023 Sep 19;12(9):1781. doi: 10.3390/antiox12091781 (PMC10525188; doi:10.3390/antiox12091781)
Supplement: Supplementary file 1 [file antioxidants-12-01781-s001.zip]

Archive with 1 entries (1 files):
- antioxidants-2573642-supplementary.pdf
